# Supplementary material for: Age-associated chemokine receptor expression profiles in human peripheral blood monocyte subsets predict cardiovascular disease risk
Source: Front Immunol. 2026 Feb 23;17:1749366. doi: 10.3389/fimmu.2026.1749366 (PMC12970611; doi:10.3389/fimmu.2026.1749366)
Supplement: Supplementary file 6 [file DataSheet1.xlsx]

## Sheet: Suppl Table 1A
Table 1A. Clinical and Laboratory Characteristics of
Young and Old Patients with Low CAD
Variable	Young (Low CAD)	Old (Low CAD)	p-value
	(N = 14)	(N = 15)
	Mean ± SD	Mean ± SD
Age (years)	56.7 ± 5.3	70.3 ± 4.0	0.0001*
Gensini Score	1.28 ± 2.1	3.3 ± 2.4	0.019*
BMI (kg/m²)	35.8 ± 5.7	32.6 ± 7.2	0.206
BP Systolic (mmHg)	135.6 ± 12.5	134.3 ± 25.3	0.406
BP Diastolic (mmHg)	82.1 ± 12.8	74.3 ± 11.5	0.067
Creatinine (mg/dL)	0.8 ± 0.3	0.77 ± 0.2	0.316
hsCRP (mg/L)	2.3 ± 2.0	4.2 ± 4.7	0.743
Triglycerides (mg/dL)	152.1 ± 88.1	122.8 ± 63.5	0.419
Total Cholesterol (mg/dL)	144.9 ± 27.1	138.1 ± 27.5	0.743
HDL Cholesterol (mg/dL)	39.3 ± 10.5	40.0 ± 11.9	0.965
LDL Cholesterol (mg/dL)	80.2 ± 26.0	77.7 ± 21.8	0.913
Glucose (mg/dL)	134.5 ± 56.3	108.9 ± 26.9	0.149
A1c (%)	6.5 ± 1.3	6.7 ± 1.8	0.54
Male (%)	78.6	73.3	NA
Female (%)	21.4	26.7	NA
Statin Users (%)	85.7	80	NA
Diabetes (%)	50	40	NA
Abbreviations: CAD = coronary artery disease; BMI = body mass index; BP = blood pressure; hsCRP = high-sensitivity C-reactive protein; HDL = high-density lipoprotein; LDL = low-density lipoprotein; A1c = glycated hemoglobin, *indicates significance.

## Sheet: Suppl Table 1B
Table 1B. Clinical and Laboratory Characteristics of
Older Patients with High and Low CAD
Variable	High CAD Older	Low CAD Older	p-value
	(N = 18)	(N = 15)
	Mean ± SD	Mean ± SD
Age (years)	71.8 ± 3.6	70.3 ± 4.0	NA
Gensini Score	62.8 ± 35.8	3.3 ± 2.4	<0.0001*
BMI (kg/m²)	28.5 ± 5.7	32.6 ± 7.2	0.098
BP Systolic (mmHg)	146.7 ± 21.7	134.3 ± 25.3	0.406
BP Diastolic (mmHg)	73.6 ± 12.5	74.3 ± 11.5	0.096
Creatinine (mg/dL)	0.8 ± 0.2	0.77 ± 0.2	0.706
hsCRP (mg/L)	2.7 ± 2.9	4.2 ± 4.7	0.636
Triglycerides (mg/dL)	84.1 ± 38.3	122.8 ± 63.5	0.084
Total Cholesterol (mg/dL)	150.1 ± 52.5	138.1 ± 27.5	0.936
HDL Cholesterol (mg/dL)	46.5 ± 16.3	40.0 ± 11.9	0.162
LDL Cholesterol (mg/dL)	89.7 ± 40.8	77.7 ± 21.8	0.675
Glucose (mg/dL)	106.9 ± 56.3	108.9 ± 26.9	0.701
A1c (%)	6.1 ± 0.7	6.7 ± 1.8	0.7
Male (%)	55.6	73.3	NA
Female (%)	44.4	26.7	NA
Statin Users (%)	77.7	80	NA
Diabetes (%)	50	40	NA
Abbreviations: CAD = coronary artery disease; BMI = body mass index; BP = blood pressure; hsCRP = high-sensitivity C-reactive protein; HDL = high-density lipoprotein; LDL = low-density lipoprotein; A1c = glycated hemoglobin, *indicates significance.

## Sheet: Suppl Table 1C
Table 1C. Clinical and Laboratory Characteristics of
Younger Individuals with Low and High CAD
Variable	Young_LowCAD	Young_HighCAD	p-value
	(N = 14)	(N = 14)
	Mean ± SD	Mean ± SD
Age (years)	56.7 ± 5.2	56.5 ± 6.3	NA
Gensini Score	1.28 ± 2.1	59.2 ± 26.5	<0.0001*
BMI (kg/m²)	35.8 ± 5.7	32.6 ± 7.2	0.264
BP Systolic (mmHg)	135.6 ± 12.5	137.5 ± 15	0.547
BP Diastolic (mmHg)	82.1 ± 12.8	79.9 ± 15.2	0.578
Creatinine (mg/dL)	0.8 ± 0.3	0.89 ± 0.1	0.878
hsCRP (mg/L)	2.3 ± 2.0	2.4 ± 1.8	0.918
Triglycerides (mg/dL)	152.1 ± 88.1	153.1 ± 78.1	0.936
Total Cholesterol (mg/dL)	144.9 ± 27.1	153.8 ± 40.5	0.613
HDL Cholesterol (mg/dL)	39.3 ± 10.5	40.1 ± 12	0.991
LDL Cholesterol (mg/dL)	80.2 ± 26.0	88.3 ± 38	0.847
Glucose (mg/dL)	134.5 ± 56.3	120.1 ± 38.5	0.642
A1c (%)	6.5 ± 1.3	6.3 ± 1.2	0.811
Male (%)	78.6	85.7	NA
Female (%)	21.4	14.3	NA
Statin Users (%)	85.7	85.7	NA
Diabetes (%)	50.0	35.7	NA
Abbreviations: CAD = coronary artery disease; BMI = body mass index; BP = blood pressure; hsCRP = high-sensitivity C-reactive protein; HDL = high-density lipoprotein; LDL = low-density lipoprotein; A1c = glycated hemoglobin, *indicates significance.

## Sheet: Suppl Table 1D
Figure 1D
	marker	p_val	avg_log2FC	pct.1	pct.2	p_val_adj	test	cluster
CXCL8	CXCL8	3.74477e-16	0.175831	0.223	0.238	1.16927e-15	Older_vs_Younger	total.Mono
CCL3	CCL3	3.89757e-16	0.405022	0.155	0.146	1.16927e-15	Older_vs_Younger	total.Mono
IL1B	IL1B	2.63446e-14	0.417488	0.214	0.186	5.26892e-14	Older_vs_Younger	total.Mono
CCL5	CCL5	1.48143e-09	0.238086	0.382	0.343	2.22215e-09	Older_vs_Younger	total.Mono
IL32	IL32	8.91339e-08	0.258734	0.512	0.47	1.06961e-07	Older_vs_Younger	total.Mono
TNF	TNF	6.81384e-06	0.16254	0.155	0.15	6.81384e-06	Older_vs_Younger	total.Mono

## Sheet: Suppl Table 1E
Figure 3E
	marker	p_val	avg_log2FC	pct.1	pct.2	p_val_adj	test	cluster
CD163	CD163	1.33e-140	-2.20374	0.673	0.853	9.97502e-139	Older_LowCVD_vs_Younger_LowCVD	cMo_CD33hiCD9hiCD163hi
THBS1	THBS1	3.28071e-117	-2.26576	0.228	0.591	1.23026e-115	Older_LowCVD_vs_Younger_LowCVD	cMo_CD33hiCD9hiCD163hi
IL1R2	IL1R2	6.83449e-91	-5.00384	0.015	0.284	1.70862e-89	Older_LowCVD_vs_Younger_LowCVD	cMo_CD33hiCD9hiCD163hi
CLEC4E	CLEC4E	5.51501e-68	-1.23985	0.681	0.848	1.03407e-66	Older_LowCVD_vs_Younger_LowCVD	cMo_CD33hiCD9hiCD163hi
CXCR4	CXCR4	4.88636e-59	-1.42923	0.615	0.761	7.32955e-58	Older_LowCVD_vs_Younger_LowCVD	cMo_CD33hiCD9hiCD163hi
VSIG4	VSIG4	1.52323e-49	-3.77021	0.052	0.258	1.90403e-48	Older_LowCVD_vs_Younger_LowCVD	cMo_CD33hiCD9hiCD163hi
FLT3	FLT3	6.52104e-45	-2.89878	0.037	0.251	6.98683e-44	Older_LowCVD_vs_Younger_LowCVD	cMo_CD33hiCD9hiCD163hi
NR4A1	NR4A1	2.35491e-44	1.59803	0.444	0.231	2.20773e-43	Older_LowCVD_vs_Younger_LowCVD	cMo_CD33hiCD9hiCD163hi
CD74	CD74	6.66619e-37	0.366855	1	1	5.38117e-36	Older_LowCVD_vs_Younger_LowCVD	cMo_CD33hiCD9hiCD163hi
FPR1	FPR1	7.1749e-37	-0.500679	0.889	0.945	5.38117e-36	Older_LowCVD_vs_Younger_LowCVD	cMo_CD33hiCD9hiCD163hi
CD83	CD83	2.46437e-33	1.35283	0.38	0.189	1.68025e-32	Older_LowCVD_vs_Younger_LowCVD	cMo_CD33hiCD9hiCD163hi
S100A9	S100A9	3.21081e-31	-0.343792	1	1	1.88913e-30	Older_LowCVD_vs_Younger_LowCVD	cMo_CD33hiCD9hiCD163hi
ACSL1	ACSL1	3.2745e-31	-1.08843	0.377	0.568	1.88913e-30	Older_LowCVD_vs_Younger_LowCVD	cMo_CD33hiCD9hiCD163hi
SLC11A1	SLC11A1	4.43031e-30	-1.00799	0.389	0.567	2.37338e-29	Older_LowCVD_vs_Younger_LowCVD	cMo_CD33hiCD9hiCD163hi
CTSD	CTSD	9.87438e-29	-0.441886	0.774	0.874	4.93719e-28	Older_LowCVD_vs_Younger_LowCVD	cMo_CD33hiCD9hiCD163hi
S100A12	S100A12	1.79449e-28	-0.507829	0.989	0.995	8.41167e-28	Older_LowCVD_vs_Younger_LowCVD	cMo_CD33hiCD9hiCD163hi
VCAN	VCAN	3.06993e-26	-0.522952	0.919	0.955	1.35438e-25	Older_LowCVD_vs_Younger_LowCVD	cMo_CD33hiCD9hiCD163hi
CD52	CD52	4.3403e-26	-0.4088	0.971	0.989	1.80846e-25	Older_LowCVD_vs_Younger_LowCVD	cMo_CD33hiCD9hiCD163hi
CD48	CD48	1.71402e-25	0.283144	0.984	0.96	6.76586e-25	Older_LowCVD_vs_Younger_LowCVD	cMo_CD33hiCD9hiCD163hi
DUSP2	DUSP2	2.19985e-24	1.28883	0.475	0.272	8.24943e-24	Older_LowCVD_vs_Younger_LowCVD	cMo_CD33hiCD9hiCD163hi
AQP9	AQP9	3.6992e-21	-1.05948	0.229	0.409	1.32114e-20	Older_LowCVD_vs_Younger_LowCVD	cMo_CD33hiCD9hiCD163hi
LGALS3	LGALS3	6.87094e-19	0.415947	0.932	0.851	2.34237e-18	Older_LowCVD_vs_Younger_LowCVD	cMo_CD33hiCD9hiCD163hi
CD44	CD44	5.25099e-18	0.397318	0.854	0.748	1.71228e-17	Older_LowCVD_vs_Younger_LowCVD	cMo_CD33hiCD9hiCD163hi
CD14	CD14	3.06095e-17	0.309835	0.993	0.982	9.56546e-17	Older_LowCVD_vs_Younger_LowCVD	cMo_CD33hiCD9hiCD163hi
C3AR1	C3AR1	3.16692e-15	-1.04523	0.21	0.347	9.50075e-15	Older_LowCVD_vs_Younger_LowCVD	cMo_CD33hiCD9hiCD163hi
LY86	LY86	8.80212e-15	0.308162	0.848	0.772	2.53907e-14	Older_LowCVD_vs_Younger_LowCVD	cMo_CD33hiCD9hiCD163hi
GCA	GCA	6.73497e-14	-0.552866	0.541	0.642	1.87082e-13	Older_LowCVD_vs_Younger_LowCVD	cMo_CD33hiCD9hiCD163hi
ITM2B	ITM2B	1.21822e-13	0.252023	0.969	0.946	3.26309e-13	Older_LowCVD_vs_Younger_LowCVD	cMo_CD33hiCD9hiCD163hi
ITGA4	ITGA4	4.73172e-13	0.752471	0.453	0.314	1.22372e-12	Older_LowCVD_vs_Younger_LowCVD	cMo_CD33hiCD9hiCD163hi
ITGAX	ITGAX	1.43675e-11	0.534008	0.773	0.609	3.59187e-11	Older_LowCVD_vs_Younger_LowCVD	cMo_CD33hiCD9hiCD163hi
CD4	CD4	8.79837e-11	0.318648	0.86	0.741	2.12864e-10	Older_LowCVD_vs_Younger_LowCVD	cMo_CD33hiCD9hiCD163hi
FOSB	FOSB	1.06608e-10	-0.343932	0.935	0.942	2.49861e-10	Older_LowCVD_vs_Younger_LowCVD	cMo_CD33hiCD9hiCD163hi
IL1B	IL1B	1.6672e-10	1.35706	0.277	0.138	3.78909e-10	Older_LowCVD_vs_Younger_LowCVD	cMo_CD33hiCD9hiCD163hi
F13A1	F13A1	1.0937e-09	0.412761	0.571	0.426	2.41258e-09	Older_LowCVD_vs_Younger_LowCVD	cMo_CD33hiCD9hiCD163hi
CD86	CD86	7.43941e-09	0.259292	0.639	0.584	1.59416e-08	Older_LowCVD_vs_Younger_LowCVD	cMo_CD33hiCD9hiCD163hi
LYN	LYN	9.99828e-09	0.263106	0.866	0.804	2.08297e-08	Older_LowCVD_vs_Younger_LowCVD	cMo_CD33hiCD9hiCD163hi
IGLC3	IGLC3	1.09376e-08	0.941773	0.344	0.187	2.21708e-08	Older_LowCVD_vs_Younger_LowCVD	cMo_CD33hiCD9hiCD163hi
LAP3	LAP3	1.60635e-08	0.496377	0.64	0.516	3.17043e-08	Older_LowCVD_vs_Younger_LowCVD	cMo_CD33hiCD9hiCD163hi
IFITM2	IFITM2	3.13043e-08	-0.309334	0.87	0.883	5.9012e-08	Older_LowCVD_vs_Younger_LowCVD	cMo_CD33hiCD9hiCD163hi
LYZ	LYZ	3.14731e-08	0.429995	0.995	1	5.9012e-08	Older_LowCVD_vs_Younger_LowCVD	cMo_CD33hiCD9hiCD163hi
PELI1	PELI1	5.0721e-08	-0.448317	0.394	0.472	9.27824e-08	Older_LowCVD_vs_Younger_LowCVD	cMo_CD33hiCD9hiCD163hi
S100A8	S100A8	6.92386e-08	-0.323446	0.343	0.379	1.2364e-07	Older_LowCVD_vs_Younger_LowCVD	cMo_CD33hiCD9hiCD163hi
LGALS1	LGALS1	1.40523e-07	0.260292	0.996	0.996	2.45098e-07	Older_LowCVD_vs_Younger_LowCVD	cMo_CD33hiCD9hiCD163hi
VEGFA	VEGFA	3.08271e-07	0.71118	0.272	0.177	5.25462e-07	Older_LowCVD_vs_Younger_LowCVD	cMo_CD33hiCD9hiCD163hi
STAT6	STAT6	5.65427e-07	-0.31417	0.34	0.39	9.42378e-07	Older_LowCVD_vs_Younger_LowCVD	cMo_CD33hiCD9hiCD163hi
CD36	CD36	7.49378e-07	0.327644	0.791	0.698	1.22181e-06	Older_LowCVD_vs_Younger_LowCVD	cMo_CD33hiCD9hiCD163hi
VNN 2.00	VNN 2.00	1.63225e-06	-0.425466	0.519	0.618	2.60466e-06	Older_LowCVD_vs_Younger_LowCVD	cMo_CD33hiCD9hiCD163hi
FYN	FYN	3.64062e-06	-0.251033	0.606	0.668	5.68847e-06	Older_LowCVD_vs_Younger_LowCVD	cMo_CD33hiCD9hiCD163hi
BIN2	BIN2	4.14021e-06	-0.305243	0.787	0.836	6.33706e-06	Older_LowCVD_vs_Younger_LowCVD	cMo_CD33hiCD9hiCD163hi
ICAM1	ICAM1	4.82062e-06	0.754296	0.395	0.261	7.23093e-06	Older_LowCVD_vs_Younger_LowCVD	cMo_CD33hiCD9hiCD163hi
BAX	BAX	1.02022e-05	0.425459	0.691	0.569	1.50033e-05	Older_LowCVD_vs_Younger_LowCVD	cMo_CD33hiCD9hiCD163hi
CLEC4D	CLEC4D	1.44832e-05	-0.58277	0.236	0.338	2.08892e-05	Older_LowCVD_vs_Younger_LowCVD	cMo_CD33hiCD9hiCD163hi
BCL2A1	BCL2A1	6.42822e-05	0.50539	0.552	0.435	9.09653e-05	Older_LowCVD_vs_Younger_LowCVD	cMo_CD33hiCD9hiCD163hi
LIPA	LIPA	0.000286516	-0.3944	0.591	0.672	0.000397939	Older_LowCVD_vs_Younger_LowCVD	cMo_CD33hiCD9hiCD163hi
IL32	IL32	0.000296598	0.623711	0.553	0.403	0.000404451	Older_LowCVD_vs_Younger_LowCVD	cMo_CD33hiCD9hiCD163hi
CD244	CD244	0.000466953	0.391417	0.333	0.27	0.000625383	Older_LowCVD_vs_Younger_LowCVD	cMo_CD33hiCD9hiCD163hi
EGR1	EGR1	0.00090631	0.452814	0.31	0.216	0.00119251	Older_LowCVD_vs_Younger_LowCVD	cMo_CD33hiCD9hiCD163hi
NAMPT	NAMPT	0.00127063	0.593684	0.648	0.497	0.00164306	Older_LowCVD_vs_Younger_LowCVD	cMo_CD33hiCD9hiCD163hi
GNLY	GNLY	0.00144493	0.536478	0.453	0.332	0.00181132	Older_LowCVD_vs_Younger_LowCVD	cMo_CD33hiCD9hiCD163hi
CCL5	CCL5	0.00144905	0.56567	0.398	0.282	0.00181132	Older_LowCVD_vs_Younger_LowCVD	cMo_CD33hiCD9hiCD163hi
MXD1	MXD1	0.00262658	0.540722	0.408	0.318	0.0032294	Older_LowCVD_vs_Younger_LowCVD	cMo_CD33hiCD9hiCD163hi
IL4R	IL4R	0.00468748	0.347542	0.319	0.277	0.00567034	Older_LowCVD_vs_Younger_LowCVD	cMo_CD33hiCD9hiCD163hi
TNFSF8	TNFSF8	0.0106848	0.261964	0.264	0.22	0.01272	Older_LowCVD_vs_Younger_LowCVD	cMo_CD33hiCD9hiCD163hi
JUN	JUN	0.0161396	-0.455209	0.481	0.574	0.0189136	Older_LowCVD_vs_Younger_LowCVD	cMo_CD33hiCD9hiCD163hi
FAM65B	FAM65B	0.0199204	-0.308882	0.324	0.366	0.0229851	Older_LowCVD_vs_Younger_LowCVD	cMo_CD33hiCD9hiCD163hi
SLC25A37	SLC25A37	0.0212281	-0.324602	0.265	0.303	0.0241229	Older_LowCVD_vs_Younger_LowCVD	cMo_CD33hiCD9hiCD163hi
PLIN2	PLIN2	0.0226874	0.256177	0.262	0.242	0.0250435	Older_LowCVD_vs_Younger_LowCVD	cMo_CD33hiCD9hiCD163hi
APOBEC3G	APOBEC3G	0.0227061	0.306274	0.255	0.204	0.0250435	Older_LowCVD_vs_Younger_LowCVD	cMo_CD33hiCD9hiCD163hi

## Sheet: Suppl Table 1F
Figure 4C
	marker	p_val	avg_log2FC	pct.1	pct.2	p_val_adj	test	cluster
IL32	IL32	6.38207e-95	0.522546	0.549	0.404	5.10566e-94	Younger_HighCVD_vs_Younger_LowCVD	total.mono
CCL5	CCL5	3.68053e-71	0.426082	0.407	0.291	1.47221e-70	Younger_HighCVD_vs_Younger_LowCVD	total.mono
IL18	IL18	3.77521e-18	-0.203542	0.223	0.234	1.00672e-17	Younger_HighCVD_vs_Younger_LowCVD	total.mono
TGFBI	TGFBI	1.66429e-15	-0.13701	0.815	0.848	3.32857e-15	Younger_HighCVD_vs_Younger_LowCVD	total.mono
CXCL16	CXCL16	1.48566e-13	0.248923	0.541	0.488	2.37705e-13	Younger_HighCVD_vs_Younger_LowCVD	total.mono
CXCL5	CXCL5	5.68878e-13	0.363147	0.129	0.1	7.58504e-13	Younger_HighCVD_vs_Younger_LowCVD	total.mono
IL15	IL15	1.62345e-09	0.279366	0.14	0.114	1.85538e-09	Younger_HighCVD_vs_Younger_LowCVD	total.mono
CXCL8	CXCL8	1.75259e-05	-0.17231	0.231	0.244	1.75259e-05	Younger_HighCVD_vs_Younger_LowCVD	total.mono

## Sheet: Suppl Table 1G
Figure 4E
	marker	p_val	avg_log2FC	pct.1	pct.2	p_val_adj	test	cluster
IL1B	IL1B	2.73878e-63	-0.977281	0.184	0.255	1.36939e-62	Older_HighCVD_vs_Older_LowCVD	total.Mono
CXCL8	CXCL8	7.05706e-37	-0.797781	0.204	0.249	1.76426e-36	Older_HighCVD_vs_Older_LowCVD	total.Mono
CCL3	CCL3	4.21062e-25	-0.854996	0.141	0.175	7.0177e-25	Older_HighCVD_vs_Older_LowCVD	total.Mono
TNF	TNF	8.7345e-10	-0.36429	0.149	0.164	1.09181e-09	Older_HighCVD_vs_Older_LowCVD	total.Mono
IL15	IL15	1.49617e-06	-0.121631	0.123	0.12	1.49617e-06	Older_HighCVD_vs_Older_LowCVD	total.Mono

## Sheet: Suppl Table 1H
Figure 4H iMo_CXCR3+ vs CXCR3-
	marker	p_val	avg_log2FC	pct.1	pct.2	p_val_adj	test	cluster
C1QB	C1QB	3.76264e-276	9.58774	0.79	0.012	9.03033e-275	iMo_HLA-DR+CXCR3+_vs_iMo_CXCR3-	HighCVD
C1QA	C1QA	1.87232e-233	3.49698	0.925	0.218	2.24679e-232	iMo_HLA-DR+CXCR3+_vs_iMo_CXCR3-	HighCVD
FCN1	FCN1	1.40798e-18	-0.300676	0.989	0.992	1.12638e-17	iMo_HLA-DR+CXCR3+_vs_iMo_CXCR3-	HighCVD
IFITM3	IFITM3	9.85499e-12	-0.363706	0.95	0.983	5.913e-11	iMo_HLA-DR+CXCR3+_vs_iMo_CXCR3-	HighCVD
MNDA	MNDA	2.17209e-06	-0.408378	0.427	0.56	7.47632e-06	iMo_HLA-DR+CXCR3+_vs_iMo_CXCR3-	HighCVD
S100A12	S100A12	2.44818e-06	0.775185	0.526	0.487	7.47632e-06	iMo_HLA-DR+CXCR3+_vs_iMo_CXCR3-	HighCVD
RNASE6	RNASE6	2.49211e-06	0.665558	0.265	0.241	7.47632e-06	iMo_HLA-DR+CXCR3+_vs_iMo_CXCR3-	HighCVD
FAM65B	FAM65B	9.40771e-05	-0.278054	0.262	0.356	0.000250872	iMo_HLA-DR+CXCR3+_vs_iMo_CXCR3-	HighCVD
ITGA4	ITGA4	0.000308615	-0.433707	0.421	0.525	0.000740676	iMo_HLA-DR+CXCR3+_vs_iMo_CXCR3-	HighCVD
NR4A1	NR4A1	0.000381539	-0.40018	0.468	0.561	0.000832449	iMo_HLA-DR+CXCR3+_vs_iMo_CXCR3-	HighCVD
CYTIP	CYTIP	0.000463878	0.295977	0.578	0.574	0.000927756	iMo_HLA-DR+CXCR3+_vs_iMo_CXCR3-	HighCVD
TNFSF13B	TNFSF13B	0.00065857	-0.474777	0.306	0.386	0.00121582	iMo_HLA-DR+CXCR3+_vs_iMo_CXCR3-	HighCVD
ADGRE1	ADGRE1	0.00106676	0.360055	0.384	0.361	0.00176694	iMo_HLA-DR+CXCR3+_vs_iMo_CXCR3-	HighCVD
FBP1	FBP1	0.00110434	-0.443862	0.373	0.464	0.00176694	iMo_HLA-DR+CXCR3+_vs_iMo_CXCR3-	HighCVD
FPR1	FPR1	0.00145174	-0.301101	0.505	0.602	0.00217761	iMo_HLA-DR+CXCR3+_vs_iMo_CXCR3-	HighCVD
CD300A	CD300A	0.00223964	-0.262421	0.648	0.715	0.00316185	iMo_HLA-DR+CXCR3+_vs_iMo_CXCR3-	HighCVD
PIK3IP1	PIK3IP1	0.00246619	0.275232	0.402	0.409	0.00328825	iMo_HLA-DR+CXCR3+_vs_iMo_CXCR3-	HighCVD
LILRB4	LILRB4	0.00616703	-0.31827	0.3	0.379	0.00773308	iMo_HLA-DR+CXCR3+_vs_iMo_CXCR3-	HighCVD
TNFSF10	TNFSF10	0.00644424	-0.283254	0.556	0.635	0.00773308	iMo_HLA-DR+CXCR3+_vs_iMo_CXCR3-	HighCVD
SPN	SPN	0.00882319	-0.419464	0.221	0.289	0.0100836	iMo_HLA-DR+CXCR3+_vs_iMo_CXCR3-	HighCVD
